# Supplementary material for: Prevalence of Iron Deficiency Anemia Indicated for Intravenous Iron Treatment in the Korean Population
Source: Nutrients. 2023 Jan 25;15(3):614. doi: 10.3390/nu15030614 (PMC9919267; doi:10.3390/nu15030614)
Supplement: Supplementary file 1 [file nutrients-15-00614-s001.zip]

Archive with 1 entries (1 files):
- nutrients-2140845-supplementary.pdf
